# Supplementary material for: Experimental silicosis does not aggravate collagen-induced arthritis in mice
Source: J Negat Results Biomed. 2017 Mar 13;16:5. doi: 10.1186/s12952-017-0071-6 (PMC5346855; doi:10.1186/s12952-017-0071-6)
Supplement: Additional file 2: — Original data. (CSV 5 kb) [file 12952_2017_71_MOESM2_ESM.csv]

ID	group	score_1wk	score_2wks	score_3wks	score_4wks	score_5wks	score_6wks	score_EP	ID	aMCV_IgG_EP	aCCP_IgG_EP	aCol2_IgG_EP	weigth_t0_g	weight_EP_g	weight_delta	BAL_cells_total_times_5	BAL_volume_ml	BAL_cells_per_ml	BAL_CD45_pc	BAL_macrophages_perc_CD45	BAL_macrophages_nbrs	BAL_granulocytes_perc_CD45	BAL_granulocytes_nbrs	knee_inflammation	knee_cartilage destruction	knee_loss_of_bone	knee_loss_of_proteoglycans	knee_histo_sum	knee_histo_avg	paw_pannus_severity	paw_infiltration	paw_cartilage_lesion	paw_loss_of_bone	paw_histo_sum	paw_histo_avg
SIL-CIA70	SIL-CIA	0	0	0	0	0	0	0	SIL-CIA70	0.080	0.160	0.104	30.25	42.44	12.19	7.6	2	380000	76.31	47.73	362748	12.58	95608	0.17	0.17	0		0.33	0.11	1.5	1.5	1	1	5	1.25
SIL-CIA80	SIL-CIA	0	0	0	0	0	0	0	SIL-CIA80	0.079	0.131	0.269	27.5	37.02	9.52	12	2	600000	73.29	47.44	569280	14.24	170880	0.4	0	0.75		1.15	0.38	1.26	1.26	1.26	1.26	5.03	1.2586666667
SIL-CIA83	SIL-CIA	0	0	0	0	0	0	0	SIL-CIA83	0.104	0.154	0.305	27.55	37.6	10.05	32	2.15	1490000	58.53	43.3	1385600	9.81	313920	0.75	0.75	0.5		2	0.67	1.5	1.5	1.5	1	5.5	1.375
SIL-CIA84	SIL-CIA	0	0	0	0	0	0	0	SIL-CIA84	0.109	0.125	0.167	28.78	38.89	10.11	18.5	2.15	860000	54.47	43.51	804935	11.59	214415	0	NA	NA		0	0	1.5	1.5	1.5	1	5.5	1.375
SIL-CIA71	SIL-CIA	0	0	0	0	0	15	15	SIL-CIA71	0.137	0.141	0.295	29.8	38.55	8.75	32	0.8	4000000	45.34	18.22	583040	14.46	462720	0.2	0.4	0.2		0.8	0.27	1	1	1	1	4	1
SIL-CIA73	SIL-CIA	0	0	2	2	12	15	15	SIL-CIA73	0.158	0.543	0.491	30.53	37.5	6.97	3.64	1.4	260000	74.53	50.17	182618.8	13.93	50705.2	1.33	1.4	0.8		3.53	1.18	1.5	1	1	1	4.5	1.125
SIL-CIA90	SIL-CIA	0	0	0	15	16	NA	16	SIL-CIA90	0.200	0.178	0.629	30.7	43.2	12.5	36.1	2.15	1680000	46.61	35.93	1297073	9.1	328510	0	0.5	0		0.5	0.17	1	1	1	1	4	1
SIL-CIA91	SIL-CIA	0	1	16	28	17	NA	17	SIL-CIA91	0.428	0.151	0.559	26.9	32.8	5.9	38.5	1.85	2080000	23.84	8.78	338030	6.33	243705	0.33	0.67	0		1	0.33	2	2	2	1	7	1.75
SIL-CIA81	SIL-CIA	0	0	0	0	15	20	20	SIL-CIA81	0.072	0.094	0.323	28.6	35.65	7.05	6.44	2.3	280000	77.84	55.14	355101.6	6.26	40314.4	3	3	3.5		9.5	3.17	2.5	3	2.5	1.5	9.5	2.375
SIL-CIA82	SIL-CIA	0	0	10	25	30	25	25	SIL-CIA82	0.162	0.143	0.867	26.3	33.42	7.12	20.2	2.1	962000	41.69	26.55	536310	8.94	180588	2.17	2	1.5		5.67	1.89	2.5	2.5	2.5	1.5	9	2.25
SIL-CIA93	SIL-CIA	0	0	0	0	26	NA	26	SIL-CIA93	0.127	0.227	0.310	29.6	34.1	4.5	31.9	2.1	1520000	31.53	34.62	1104378	10.69	341011	3	2.6	3		8.6	2.87	2.5	2.5	2.5	2	9.5	2.375
SIL-CIA92	SIL-CIA	0	1	1	2	27	NA	27	SIL-CIA92	0.109	0.154	0.621	26.8	36.9	10.1	23	2.05	1120000	27.29	16.47	378810	8.44	194120	1.83	1.5	1.67		5	1.67	2.5	2.5	2	1.5	8.5	2.125
SIL-CIA74	SIL-CIA	0	0	15	46	39	32	32	SIL-CIA74	0.108	0.147	0.832	30.66	31.59	0.93	5.98	1.3	460000	72.42	52.66	314906.8	8.5	50830	1.83	2	1.5		5.33	1.78	3	3	2.5	1.5	10	2.5
SIL-CIA72	SIL-CIA	0	0	6	14	23	46	46	SIL-CIA72	0.147	0.316	0.590	31.57	34.43	2.86	8.64	1.8	480000	54.84	33.6	290304	20.44	176601.6	2.8	2.4	2.4		7.6	2.53	2.5	2	2	1.5	8	2
SILK-CIA86	SILK-CIA	0	0	2	0	0	0	0	SILK-CIA86	0.093	0.121	0.226	29.2	44.03	14.83	3.2	2	160000	89.34	89.34	285888	0.28	896	0	0	0		0	0	1	1	1	1	4	1
SILK-CIA88	SILK-CIA	0	0	0	0	0	0	0	SILK-CIA88	0.118	0.150	0.360	26.45	39.16	12.71	22.4	2.2	1020000	88.65	91.35	2046240	0.12	2688	0.4	0.2	0		0.6	0.2	1.5	1	1.5	1	5	1.25
SILK-CIA89	SILK-CIA	0	0	0	0	0	0	0	SILK-CIA89	0.042	0.107	0.179	28.58	38.06	9.48	2.8	2	140000	91.99	92.42	258776	0.26	728	0.17	0	0		0.17	0.06	1	1	2	1	5	1.25
SILK-CIA94	SILK-CIA	0	0	0	0	0	NA	0	SILK-CIA94	0.165	0.112	0.430	27.9	32.6	4.7	4.95	2.25	220000	54.02	73.35	363082.5	0.68	3366	0.5	0.67	0.17		1.33	0.44	2	1	1.5	1	5.5	1.375
SILK-CIA97	SILK-CIA	0	0	0	0	0	NA	0	SILK-CIA97	0.212	0.131	0.264	26.5	35.4	8.9	2.4	1.5	160000	64.26	67.38	161712	0.55	1320	0.33	0.67	0		1	0.33	2.5	2	2	1	7.5	1.875
SILK-CIA85	SILK-CIA	0	0	0	0	0	1	1	SILK-CIA85	0.154	0.213	0.559	25.1	32.01	6.91	1.85	1.85	100000	89.19	86.31	159673.5	0.3	555	0.67	0	0		0.67	0.22	2.5	2.5	2	1	8	2
SILK-CIA87	SILK-CIA	0	0	0	0	0	2	2	SILK-CIA87	0.088	0.079	0.175	29.8	44.9	15.1	5.64	2.1	269000	91.9	85.78	483799.2	0.3	1692	0	0.33	0		0.33	0.11	1	1	1	1	4	1
SILK-CIA95	SILK-CIA	11	20	25	22	11	NA	11	SILK-CIA95	0.112	0.122	0.936	26.1	30.3	4.2	3.38	2.25	150000	60.98	71.45	241501	0.33	1115.4	3	2.4	3		8.4	2.8	4	3	3.5	2.5	13	3.25
SILK-CIA76	SILK-CIA	0	0	0	20	35	15	15	SILK-CIA76	0.095	0.107	0.314	31.56	37.9	6.34	4.51	2.05	220000	79.57	70.82	319398.2	1.06	4780.6	0.83	0.67	0.67		2.17	0.72	1.5	1.5	2	1	6	1.5
SILK-CIA79	SILK-CIA	0	0	0	0	0	16	16	SILK-CIA79	0.119	0.119	0.384	29.86	32.31	2.45	2.88	1.6	180000	92.77	93.55	269424	0.27	777.6	0.8	0.2	0		1	0.33	1.5	2	1.5	1	6	1.5
SILK-CIA78	SILK-CIA	0	10	40	45	37	17	17	SILK-CIA78	0.104	0.191	1.189	27.8	27.34	-0.46	3.29	2.35	140000	65.12	73.57	242045.3	0.75	2467.5	3	2.5	2.75		8.25	2.75	3	3	2.5	2.5	11	2.75
SILK-CIA77	SILK-CIA	0	0	0	14	18	25	25	SILK-CIA77	0.118	0.219	0.379	30.91	36.41	5.5	3.6	2	180000	91.7	88.66	319176	0.46	1656	2.75	2.75	3.25		8.75	2.92	4	4	3.5	3	14.5	3.625
SILK-CIA96	SILK-CIA	0	20	20	19	31	NA	31	SILK-CIA96	0.060	0.065	0.418	27.4	33.4	6	5.2	2	260000	52.36	74.95	389740	0.33	1716	2.8	2.6	3.4		8.8	2.93	3	3.5	3.5	2.5	12.5	3.125
SILK-CIA75	SILK-CIA	0	0	15	36	30	40	40	SILK-CIA75	0.108	0.120	0.881	32.1	34.9	2.8	4.4	2	220000	69.14	84	369600	0.69	3036	2.17	2.17	2.67		7	2.33	3	2.5	3	1.5	10	2.5
